# Supplementary material for: Combined Inhibition of the TGF-β1/Smad Pathway by Prevotella copri and Lactobacillus murinus to Reduce Inflammation and Fibrosis in Primary Sclerosing Cholangitis
Source: Int J Mol Sci. 2023 Jul 2;24(13):11010. doi: 10.3390/ijms241311010 (PMC10341692; doi:10.3390/ijms241311010)
Supplement: Supplementary file 1 [file ijms-24-11010-s001.zip]

Archive with 1 entries (1 files):
- ijms-2436203-supplementary.pdf
